# Supplementary material for: Engineering Mesoporous Silica Hosts for Ultrasmall ZnO Nanoparticles: A Dendritic Polymer-Assisted Strategy Towards Sustainable, Safe, and Effective Antibacterial Systems
Source: Nanomaterials (Basel). 2025 Nov 9;15(22):1697. doi: 10.3390/nano15221697 (PMC12655569; doi:10.3390/nano15221697)
Supplement: Supplementary file 1 [file nanomaterials-15-01697-s001.zip]

Archive with 1 entries (1 files):
- nanomaterials-3947496-supplementary.pdf
